# Supplementary material for: The Importance of Real-World Data in Evaluating the Safety of Biosimilars: A Descriptive Study of Clinical Practice in an Oncohematological Italian Population
Source: Cancers (Basel). 2024 Oct 8;16(19):3419. doi: 10.3390/cancers16193419 (PMC11476336; doi:10.3390/cancers16193419)
Supplement: Supplementary file 1 [file cancers-16-03419-s001.zip]

Archive with 1 entries (1 files):
- cancers-3242824-supplementary.pdf
